# Supplementary material for: The integration of differentially expressed genes based on multiple microarray datasets for prediction of the prognosis in oral squamous cell carcinoma
Source: Bioengineered. 2021 Jul 5;12(1):3309–21. doi: 10.1080/21655979.2021.1947076 (PMC8806768; doi:10.1080/21655979.2021.1947076)
Supplement: Supplemental Material [file KBIE_A_1947076_SM9320.zip]

Archive with 3 entries (2 files):
- supplementary/
- supplementary/S Table 1.docx
- supplementary/S Table 2.docx
